# Supplementary material for: Combining methylated RNF180 and SFRP2 plasma biomarkers for noninvasive diagnosis of gastric cancer
Source: Transl Oncol. 2024 Nov 13;51:102190. doi: 10.1016/j.tranon.2024.102190 (PMC11600768; doi:10.1016/j.tranon.2024.102190)
Supplement: Supplementary file 1 [file mmc1.zip]

Archive with 1 entries (1 files):
- Supplemental Fig 1.tif
